# Supplementary material for: Disinfectant-Assisted Preparation of Hierarchical ZSM-5 Zeolite with Excellent Catalytic Stabilities in Propane Aromatization
Source: Nanomaterials (Basel). 2024 May 5;14(9):802. doi: 10.3390/nano14090802 (PMC11085285; doi:10.3390/nano14090802)
Supplement: Supplementary file 1 [file nanomaterials-14-00802-s001.zip]

Archive with 1 entries (1 files):
- nanomaterials-2971944-supplementary.pdf
